# Supplementary material for: Synthesis and Antiproliferative Activity of Steroidal Diaryl Ethers
Source: Molecules. 2023 Jan 25;28(3):1196. doi: 10.3390/molecules28031196 (PMC9919549; doi:10.3390/molecules28031196)
Supplement: Supplementary file 1 [file molecules-28-01196-s001.zip]

Archive with 1 entries (1 files):
- molecules-2148376-supplementary.pdf
